# Supplementary material for: Polymorphism of prion protein gene (PRNP) in Nigerian sheep
Source: Prion. 2023 Mar 9;17(1):44–54. doi: 10.1080/19336896.2023.2186767 (PMC10012947; doi:10.1080/19336896.2023.2186767)
Supplement: Supplemental Material [file KPRN_A_2186767_SM5394.zip › Supplementary Table 1_R1.xlsx]

## Sheet: Sheet1
Supplementary Table 1. SNP sites for 126 Nigerian Sheep
Sample ID	Acession no.	Location
			G36T	A302G	C335T	G346C	A379G	A385G	C414T	A428G	C451G	G461A	A512G	T513G	T514G	G526A	C528A	C691A	G711C	T718C	T750C
AY029774-SH			.	.	T	.	.	G	.	.	.	.	.	.	.	.	.	.	.	.	C
AY723287-MY200301-SH			T	.	.	.	G	.	.	.	.	.	.	G	.	A	.	A	C	.	C
DQ677192-WD10-SH			T	.	T	.	.	G	.	.	.	.	.	G	.	A	.	A	C	.	C
U67922-SH			T	.	T	.	G	G	T	.	.	.	.	G	.	A	.	A	C	.	.
KADSHF1	MZ463500	KADUNA, NIGERIA	T	.	T	.	G	G	.	.	.	.	.	G	.	A	.	.	.	.	C
KADSHF10	MZ463501	KADUNA, NIGERIA	T	.	T	.	G	G	.	.	.	.	.	G	.	A	.	A	C	.	C
KADSHF11	MZ463502	KADUNA, NIGERIA	T	.	T	.	G	G	.	.	.	.	.	G	.	A	A	A	.	.	C
KADSHF12	MZ463503	KADUNA, NIGERIA	T	.	T	.	G	G	.	.	.	.	.	G	.	A	.	.	.	.	C
KADSHF13	MZ463504	KADUNA, NIGERIA	T	.	T	.	G	G	.	.	.	.	.	G	.	A	.	A	C	.	C
KADSHF14	MZ463505	KADUNA, NIGERIA	T	.	T	.	G	G	.	.	.	.	.	G	.	A	A	A	C	.	C
KADSHF15	MZ463506	KADUNA, NIGERIA	T	.	T	.	G	G	.	.	.	.	.	G	.	A	.	.	.	.	C
KADSHF16	MZ463507	KADUNA, NIGERIA	T	.	T	.	G	G	.	G	.	.	.	G	.	A	.	A	.	.	C
KADSHF17	MZ463508	KADUNA, NIGERIA	T	.	T	.	G	G	.	G	.	.	.	G	.	A	.	A	C	.	C
KADSHF18	MZ463509	KADUNA, NIGERIA	T	.	T	.	G	G	.	.	.	.	.	G	.	A	.	.	.	.	C
KADSHF2	MZ463510	KADUNA, NIGERIA	T	.	T	.	G	G	.	.	.	.	.	G	G	A	A	A	C	.	C
KADSHF3	MZ463511	KADUNA, NIGERIA	T	G	T	.	G	G	T	.	.	.	.	G	.	A	.	A	C	C	C
KADSHF4	MZ463512	KADUNA, NIGERIA	T	.	T	.	G	G	.	.	.	.	.	.	.	A	A	A	.	.	C
KADSHF5	MZ463513	KADUNA, NIGERIA	T	.	T	.	G	G	.	G	.	.	.	G	.	A	.	A	C	.	C
KADSHF6	MZ463514	KADUNA, NIGERIA	T	.	T	.	G	G	.	.	.	.	G	G	.	A	.	A	C	.	C
KADSHF7	MZ463515	KADUNA, NIGERIA	T	.	T	.	G	G	.	.	.	.	.	G	.	A	.	.	.	.	C
KADSHF8	MZ463516	KADUNA, NIGERIA	T	.	T	.	G	G	.	.	.	.	.	G	.	A	.	A	C	.	C
KADSHF9	MZ463517	KADUNA, NIGERIA	T	.	T	.	G	G	.	G	.	.	.	G	.	A	A	A	C	.	C
KADSHM1	MZ463518	KADUNA, NIGERIA	T	.	T	.	G	G	.	.	.	.	.	G	.	A	.	A	C	.	C
KADSHM10	MZ463519	KADUNA, NIGERIA	T	.	T	.	G	G	.	.	.	.	.	G	.	A	A	A	C	.	C
KADSHM11	MZ463520	KADUNA, NIGERIA	T	.	T	.	G	G	.	.	.	.	.	G	.	A	.	A	C	.	C
KADSHM12	MZ463521	KADUNA, NIGERIA	T	.	T	.	G	G	.	.	.	.	.	G	.	A	.	A	C	.	C
KADSHM13	MZ463522	KADUNA, NIGERIA	T	.	T	.	G	G	.	.	.	.	.	G	.	A	.	A	.	.	C
KADSHM14	MZ463523	KADUNA, NIGERIA	T	.	T	.	G	G	.	.	.	.	.	G	G	A	.	A	C	.	C
KADSHM15	MZ463524	KADUNA, NIGERIA	T	.	T	.	G	G	.	G	.	.	.	G	.	A	.	A	C	.	C
KADSHM2	MZ463525	KADUNA, NIGERIA	T	.	T	.	G	G	.	.	.	.	.	G	.	A	.	.	.	.	C
KADSHM3	MZ463526	KADUNA, NIGERIA	T	.	T	.	G	G	.	.	.	.	.	G	.	A	.	.	.	.	C
KADSHM4	MZ463527	KADUNA, NIGERIA	T	.	T	.	G	G	.	.	.	.	.	G	.	A	.	A	C	C	C
KADSHM5	MZ463528	KADUNA, NIGERIA	T	.	T	.	G	G	.	.	.	.	.	G	.	A	.	.	.	.	C
KADSHM6	MZ463529	KADUNA, NIGERIA	T	.	T	.	G	G	.	.	.	.	.	G	.	A	.	A	C	.	C
KADSHM7	MZ463530	KADUNA, NIGERIA	T	.	T	.	G	G	.	.	.	A	.	G	.	A	.	A	.	.	C
KADSHM8	MZ463531	KADUNA, NIGERIA	T	.	T	.	G	G	.	.	.	.	.	G	.	A	.	.	.	.	C
KADSHM9	MZ463532	KADUNA, NIGERIA	T	.	T	.	G	G	.	.	.	.	.	G	.	A	.	.	.	.	C
KATSHF1	MZ463533	KATSINA, NIGERIA	T	.	T	.	G	G	.	.	.	.	.	G	.	A	.	A	.	.	C
KATSHF2	MZ463534	KATSINA, NIGERIA	T	.	T	.	G	G	.	.	.	.	.	G	.	A	.	.	.	.	C
KATSHF3	MZ463535	KATSINA, NIGERIA	T	.	T	.	G	G	.	.	.	.	.	G	.	A	A	.	.	.	C
KATSHF4	MZ463536	KATSINA, NIGERIA	T	.	T	.	G	G	.	.	.	.	.	G	.	A	.	.	.	.	C
KATSHF5	MZ463537	KATSINA, NIGERIA	T	.	T	.	G	G	.	.	.	.	.	G	.	A	A	A	.	.	C
KATSHF6	MZ463538	KATSINA, NIGERIA	T	.	T	.	G	G	.	G	.	.	.	G	G	A	.	A	C	.	C
KATSHF7	MZ463539	KATSINA, NIGERIA	T	.	T	.	G	G	.	.	.	.	.	G	.	A	.	A	.	.	C
KATSHF8	MZ463540	KATSINA, NIGERIA	T	.	T	.	G	G	.	G	.	.	.	G	.	A	.	A	C	.	C
KATSHM1	MZ463541	KATSINA, NIGERIA	T	.	T	.	G	G	.	.	G	A	.	G	.	A	.	.	.	.	C
KATSHM2	MZ463542	KATSINA, NIGERIA	T	.	T	.	G	G	.	.	.	.	.	G	.	A	.	A	C	.	C
KATSHM3	MZ463543	KATSINA, NIGERIA	T	.	T	.	G	G	.	.	.	.	.	G	.	A	.	.	.	.	C
KATSHM4	MZ463544	KATSINA, NIGERIA	T	.	T	.	G	G	.	.	.	.	.	G	.	A	A	A	C	.	C
KATSHM5	MZ463545	KATSINA, NIGERIA	T	.	T	.	G	G	.	.	.	.	.	G	.	A	A	A	C	.	C
KATSHM6	MZ463546	KATSINA, NIGERIA	T	.	T	.	G	G	.	.	.	A	.	G	.	A	.	.	.	.	C
KATSHM7	MZ463547	KATSINA, NIGERIA	T	.	T	.	G	G	.	.	.	.	.	G	.	A	.	.	.	.	C
SOSHF1	MZ463548	SOKOTO, NIGERIA	T	.	T	.	G	G	.	.	.	.	.	G	.	A	A	A	C	.	C
SOSHF2	MZ463549	SOKOTO, NIGERIA	T	.	T	.	G	G	.	.	.	.	.	G	.	A	A	A	C	.	C
SOSHF3	MZ463550	SOKOTO, NIGERIA	T	.	T	.	G	G	.	.	.	.	.	G	.	A	.	A	.	.	C
SOSHF4	MZ463551	SOKOTO, NIGERIA	T	.	T	.	G	G	.	.	.	.	.	G	.	A	.	.	.	.	C
SOSHF5	MZ463552	SOKOTO, NIGERIA	T	.	T	.	G	G	.	.	.	.	G	G	.	A	.	A	C	.	C
SOSHF6	MZ463553	SOKOTO, NIGERIA	T	.	T	.	G	G	.	.	.	.	.	G	.	A	.	A	.	.	C
SOSHF7	MZ463554	SOKOTO, NIGERIA	T	.	T	.	G	G	.	.	.	.	.	G	.	A	A	A	C	.	C
SOSHF8	MZ463555	SOKOTO, NIGERIA	T	.	T	.	G	G	.	.	.	.	.	G	.	A	.	A	C	.	C
SOSHF9	MZ463556	SOKOTO, NIGERIA	T	.	T	.	G	G	.	.	.	.	.	G	.	A	A	A	C	.	C
SOSHM1	MZ463557	SOKOTO, NIGERIA	T	.	T	.	G	G	.	.	.	.	.	G	.	A	.	.	.	.	C
SOSHM10	MZ463558	SOKOTO, NIGERIA	T	.	T	.	G	G	.	.	.	.	.	G	.	A	A	.	.	.	C
SOSHM11	MZ463559	SOKOTO, NIGERIA	T	.	T	.	G	G	.	.	.	.	.	G	.	A	A	.	.	.	C
SOSHM12	MZ463560	SOKOTO, NIGERIA	T	.	T	.	G	G	.	G	.	.	.	G	.	A	.	A	C	.	C
SOSHM13	MZ463561	SOKOTO, NIGERIA	T	.	T	.	G	G	.	G	.	.	.	G	.	A	.	A	.	.	C
SOSHM14	MZ463562	SOKOTO, NIGERIA	T	.	T	.	G	G	.	.	.	.	.	G	.	A	.	A	.	.	C
SOSHM15	MZ463563	SOKOTO, NIGERIA	T	.	T	.	G	G	.	G	.	.	.	G	.	A	.	A	C	.	C
SOSHM2	MZ463564	SOKOTO, NIGERIA	T	.	T	.	G	G	.	G	.	.	.	G	.	A	A	A	C	.	C
SOSHM3	MZ463565	SOKOTO, NIGERIA	T	.	T	.	G	G	.	.	.	.	.	G	.	A	.	.	.	.	C
SOSHM4	MZ463566	SOKOTO, NIGERIA	T	.	T	.	G	G	.	.	.	.	.	G	.	A	A	A	.	.	C
SOSHM5	MZ463567	SOKOTO, NIGERIA	T	.	T	.	G	G	.	.	.	.	.	G	.	A	.	A	.	.	C
SOSHM6	MZ463568	SOKOTO, NIGERIA	T	.	T	.	G	G	.	.	.	.	.	G	.	A	.	.	.	.	C
SOSHM7	MZ463569	SOKOTO, NIGERIA	T	.	T	.	G	G	.	.	.	.	.	G	.	A	.	.	.	.	C
SOSHM8	MZ463570	SOKOTO, NIGERIA	T	.	T	.	G	G	.	.	.	.	.	G	.	A	.	A	.	.	C
SOSHM9	MZ463571	SOKOTO, NIGERIA	T	.	T	.	G	G	.	.	.	.	.	G	.	A	.	A	C	.	C
TARSHF1	MZ463572	TARABA, NIGERIA	T	.	T	.	G	G	.	.	.	.	.	G	.	A	.	.	.	.	C
TARSHF10	MZ463573	TARABA, NIGERIA	T	.	T	.	G	G	.	.	.	.	.	G	.	A	.	.	.	.	C
TARSHF11	MZ463574	TARABA, NIGERIA	T	.	T	.	G	G	.	.	.	.	.	G	.	A	.	A	.	.	C
TARSHF12	MZ463575	TARABA, NIGERIA	T	.	T	.	G	G	.	.	.	.	.	G	.	A	.	.	.	.	C
TARSHF13	MZ463576	TARABA, NIGERIA	T	.	T	.	G	G	.	.	.	.	.	G	.	A	.	.	.	.	C
TARSHF14	MZ463577	TARABA, NIGERIA	T	.	T	.	G	G	.	.	.	.	.	G	.	A	.	.	.	.	C
TARSHF15	MZ463578	TARABA, NIGERIA	T	.	T	.	G	G	.	.	.	.	.	G	.	A	.	A	.	.	C
TARSHF16	MZ463579	TARABA, NIGERIA	T	.	T	.	G	G	.	.	.	.	.	G	.	A	.	.	.	.	C
TARSHF17	MZ463580	TARABA, NIGERIA	T	.	T	.	G	G	.	.	.	.	.	G	.	A	.	A	C	.	C
TARSHF18	MZ463581	TARABA, NIGERIA	T	.	T	.	G	G	.	.	.	.	.	G	.	A	.	A	C	.	C
TARSHF19	MZ463582	TARABA, NIGERIA	T	.	T	.	G	G	.	.	.	.	.	G	G	A	.	A	.	.	C
TARSHF2	MZ463583	TARABA, NIGERIA	T	.	T	.	G	G	.	.	.	.	.	G	.	A	.	A	C	.	C
TARSHF20	MZ463584	TARABA, NIGERIA	T	.	T	C	G	G	.	.	.	.	.	G	.	A	.	A	.	.	C
TARSHF21	MZ463585	TARABA, NIGERIA	T	.	T	.	G	G	.	.	.	.	.	G	.	A	A	A	.	.	C
TARSHF23	MZ463586	TARABA, NIGERIA	T	.	T	.	G	G	.	G	.	.	.	G	.	A	.	A	C	.	C
TARSHF24	MZ463587	TARABA, NIGERIA	T	.	T	.	G	G	.	.	.	.	.	G	.	A	.	.	.	.	C
TARSHF25	MZ463588	TARABA, NIGERIA	T	.	T	.	G	G	.	.	.	.	.	G	.	A	A	A	C	.	C
TARSHF26	MZ463589	TARABA, NIGERIA	T	.	T	.	G	G	.	.	.	.	.	G	.	A	A	A	C	.	C
TARSHF27	MZ463590	TARABA, NIGERIA	T	.	T	.	G	G	.	.	.	.	.	G	G	A	.	A	C	.	C
TARSHF3	MZ463591	TARABA, NIGERIA	T	.	T	C	G	G	.	.	.	.	.	G	.	A	.	.	.	.	C
TARSHF4	MZ463592	TARABA, NIGERIA	T	.	T	.	G	G	.	.	.	.	.	G	.	A	.	A	C	.	C
TARSHF5	MZ463593	TARABA, NIGERIA	T	.	T	C	G	G	.	.	.	.	.	G	.	A	.	.	.	.	C
TARSHF6	MZ463594	TARABA, NIGERIA	T	.	T	.	G	G	.	.	.	.	.	G	.	A	.	A	C	.	C
TARSHF7	MZ463595	TARABA, NIGERIA	T	.	T	.	G	G	.	.	.	.	.	G	.	A	.	A	C	.	C
TARSHF8	MZ463596	TARABA, NIGERIA	T	.	T	.	G	G	.	.	.	.	.	G	.	A	.	.	.	.	C
TARSHF9	MZ463597	TARABA, NIGERIA	T	.	T	.	G	G	.	.	.	A	.	G	.	A	.	A	.	.	C
TARSHM1	MZ463598	TARABA, NIGERIA	T	.	T	.	G	G	.	.	.	.	.	G	.	A	.	A	C	.	C
TARSHM10	MZ463599	TARABA, NIGERIA	T	.	T	.	G	G	.	.	.	.	.	G	.	A	.	A	C	.	C
TARSHM11	MZ463600	TARABA, NIGERIA	T	.	T	.	G	G	.	.	.	.	.	G	.	A	.	A	.	.	C
TARSHM12	MZ463601	TARABA, NIGERIA	T	.	T	.	G	G	.	.	.	.	.	G	.	A	.	.	.	.	C
TARSHM13	MZ463602	TARABA, NIGERIA	T	.	T	.	G	G	.	.	.	.	.	G	G	A	.	A	.	.	C
TARSHM14	MZ463603	TARABA, NIGERIA	T	.	T	.	G	G	.	.	.	.	.	G	.	A	.	A	C	.	C
TARSHM15	MZ463604	TARABA, NIGERIA	T	.	T	.	G	G	.	.	.	.	.	G	.	A	.	.	.	.	C
TARSHM16	MZ463605	TARABA, NIGERIA	T	.	T	.	G	G	.	.	.	.	.	G	.	A	.	A	.	.	C
TARSHM17	MZ463606	TARABA, NIGERIA	T	.	T	.	G	G	.	.	.	.	.	G	.	A	.	A	.	.	C
TARSHM18	MZ463607	TARABA, NIGERIA	T	.	T	.	G	G	.	.	.	.	.	G	G	A	A	A	C	.	C
TARSHM19	MZ463608	TARABA, NIGERIA	T	.	T	.	G	G	.	.	.	.	.	G	.	A	A	A	C	.	C
TARSHM2	MZ463609	TARABA, NIGERIA	T	.	T	.	G	G	.	.	.	.	.	G	.	A	.	A	C	.	C
TARSHM20	MZ463610	TARABA, NIGERIA	T	.	T	.	G	G	.	.	.	.	.	G	.	A	.	A	.	.	C
TARSHM21	MZ463611	TARABA, NIGERIA	T	.	T	.	G	G	.	G	.	.	.	G	.	A	.	A	C	.	C
TARSHM22	MZ463612	TARABA, NIGERIA	T	.	T	.	G	G	.	.	.	.	.	G	.	A	.	.	.	.	C
TARSHM23	MZ463613	TARABA, NIGERIA	T	.	T	.	G	G	.	.	.	.	.	G	.	A	A	A	C	.	C
TARSHM24	MZ463614	TARABA, NIGERIA	T	.	T	.	G	G	.	.	.	.	.	G	.	A	.	A	C	.	C
TARSHM25	MZ463615	TARABA, NIGERIA	T	.	T	.	G	G	.	.	.	.	.	G	.	A	.	.	.	.	C
TARSHM26	MZ463616	TARABA, NIGERIA	T	.	T	.	G	G	.	G	.	.	.	G	.	A	.	A	.	.	C
TARSHM27	MZ463617	TARABA, NIGERIA	T	.	T	.	G	G	.	.	.	.	.	G	.	A	.	A	.	.	C
TARSHM28	MZ463618	TARABA, NIGERIA	T	.	T	.	G	G	.	.	.	A	.	G	.	A	.	A	.	.	C
TARSHM3	MZ463619	TARABA, NIGERIA	T	.	T	.	G	G	.	G	.	.	.	G	.	A	.	A	C	.	C
TARSHM4	MZ463620	TARABA, NIGERIA	T	.	T	.	G	G	.	G	.	.	.	G	.	A	.	A	C	.	C
TARSHM5	MZ463621	TARABA, NIGERIA	T	.	T	.	G	G	.	.	.	.	.	G	.	A	.	A	C	.	C
TARSHM6	MZ463622	TARABA, NIGERIA	T	.	T	.	G	G	.	.	.	.	.	G	.	A	.	A	.	.	C
TARSHM7	MZ463623	TARABA, NIGERIA	T	.	T	.	G	G	.	.	.	.	.	G	.	A	.	.	C	.	C
TARSHM8	MZ463624	TARABA, NIGERIA	T	.	T	.	G	G	.	.	.	.	.	G	G	A	.	A	.	.	C
TARSHM9	MZ463625	TARABA, NIGERIA	T	.	T	.	G	G	.	.	.	.	.	G	.	A	.	A	C	.	C
